# Supplementary material for: Genetic and Environmental Factors Co-Contributing to Behavioral Abnormalities in adnp/adnp2 Mutant Zebrafish
Source: Int J Mol Sci. 2024 Aug 30;25(17):9469. doi: 10.3390/ijms25179469 (PMC11395604; doi:10.3390/ijms25179469)
Supplement: Supplementary file 1 [file ijms-25-09469-s001.zip]

Archive with 1 entries (1 files):
- ijms-3174355-supplementary.pdf
